# Supplementary material for: Drip Fertigation Enhances the Responses of Grain Yield and Quality to Nitrogen Topdressing Rate in Irrigated Winter Wheat in North China
Source: Plants (Basel). 2024 May 22;13(11):1439. doi: 10.3390/plants13111439 (PMC11174403; doi:10.3390/plants13111439)
Supplement: Supplementary file 1 [file plants-13-01439-s001.zip]

Archive with 1 entries (1 files):
- plants-2998008-supplementary.pdf
